# Supplementary material for: Vein network redundancy and mechanical resistance mitigate gas exchange losses under simulated herbivory in desert plants
Source: AoB Plants. 2023 Jan 24;15(2):plad002. doi: 10.1093/aobpla/plad002 (PMC10029807; doi:10.1093/aobpla/plad002)
Supplement: plad002_suppl_Supplementary_Data_S1 [file plad002_suppl_supplementary_data_s1.xlsx]

## Sheet: Gasexchange_raw
Species	Plant	Sample_Code	Treatment	Et	An	gsw
Encelia farinosa	BB1	BB1_B1_L1_C	Control	0.0211386	15.6453	0.488841
Encelia farinosa	BB1	BB1_B1_L1_C	Control	0.0205995	15.7127	0.468726
Encelia farinosa	BB1	BB1_B1_L1_H	Herbivory	0.0134599	12.148	0.190775
Encelia farinosa	BB1	BB1_B1_L1_H	Herbivory	0.0117311	10.977	0.159089
Encelia farinosa	BB1	BB1_B1_L2_C	Control	0.0158522	14.3298	0.277432
Encelia farinosa	BB1	BB1_B1_L2_C	Control	0.0140024	13.411	0.227629
Encelia farinosa	BB1	BB1_B1_L2_H	Herbivory	0.00155026	0.325329	0.0174456
Encelia farinosa	BB1	BB1_B1_L2_H	Herbivory	0.00179107	0.695026	0.0202375
Encelia farinosa	BB1	BB1_B2_L1_C	Control	0.0163214	12.2755	0.270735
Encelia farinosa	BB1	BB1_B2_L1_C	Control	0.0160908	12.0775	0.256967
Encelia farinosa	BB1	BB1_B2_L1_H	Herbivory	0.013897	12.6536	0.212945
Encelia farinosa	BB1	BB1_B2_L1_H	Herbivory	0.0135732	12.6427	0.205051
Encelia farinosa	BB1	BB1_B2_L2_C	Control	0.0232229	19.5759	0.417217
Encelia farinosa	BB1	BB1_B2_L2_C	Control	0.0231058	19.429	0.406044
Encelia farinosa	BB1	BB1_B2_L2_H	Herbivory	0.0121764	11.78	0.172688
Encelia farinosa	BB1	BB1_B2_L2_H	Herbivory	0.0115874	11.4055	0.162659
Encelia farinosa	BB2	BB2_B1_L1_C	Control	0.00538165	1.96101	0.0506505
Encelia farinosa	BB2	BB2_B1_L1_C	Control	0.00695662	2.11182	0.0657765
Encelia farinosa	BB2	BB2_B1_L2_C	Control	0.0152035	8.04409	0.169695
Encelia farinosa	BB2	BB2_B1_L2_C	Control	0.0149193	6.81801	0.160597
Encelia farinosa	BB2	BB2_B1_L2_H	Herbivory	0.00369363	0.668497	0.0345791
Encelia farinosa	BB2	BB2_B1_L2_H	Herbivory	0.00415699	0.613575	0.038841
Encelia farinosa	BB2	BB2_B2_L1_C	Control	0.00715601	2.88851	0.0684037
Encelia farinosa	BB2	BB2_B2_L1_C	Control	0.00831194	3.09458	0.0791273
Encelia farinosa	BB2	BB2_B2_L1_H	Herbivory	0.0077187	3.89478	0.0833385
Encelia farinosa	BB2	BB2_B2_L1_H	Herbivory	0.00888718	4.30936	0.0963475
Encelia farinosa	BB2	BB2_B2_L2_C	Control	0.00698372	2.7468	0.069235
Encelia farinosa	BB2	BB2_B2_L2_C	Control	0.0107646	3.58008	0.109264
Encelia farinosa	BB2	BB2_B2_L2_H	Herbivory	0.00660583	2.98782	0.0675446
Encelia farinosa	BB2	BB2_B2_L2_H	Herbivory	0.00694689	2.87164	0.0703752
Larrea tridentata	CR1	CR1_B1_L1_C	Control	0.000565328	0.855288	0.00717883
Larrea tridentata	CR1	CR1_B1_L1_C	Control	0.000651636	0.938337	0.00820547
Larrea tridentata	CR1	CR1_B1_L1_H	Herbivory	0.000602423	0.683571	0.00800575
Larrea tridentata	CR1	CR1_B1_L1_H	Herbivory	0.000570044	0.492052	0.00747701
Larrea tridentata	CR1	CR1_B1_L2_C	Control	0.000513351	0.499564	0.00635893
Larrea tridentata	CR1	CR1_B1_L2_C	Control	0.000533875	0.511173	0.00662644
Larrea tridentata	CR1	CR1_B1_L2_H	Herbivory	0.00101243	0.909448	0.013133
Larrea tridentata	CR1	CR1_B1_L2_H	Herbivory	0.00103432	0.852858	0.013329
Larrea tridentata	CR1	CR1_B2_L1_C	Control	0.00062333	0.988986	0.00742212
Larrea tridentata	CR1	CR1_B2_L1_C	Control	0.000674615	0.922881	0.00795529
Larrea tridentata	CR1	CR1_B2_L1_H	Herbivory	0.000788822	0.178899	0.00953945
Larrea tridentata	CR1	CR1_B2_L1_H	Herbivory	0.000782468	0.208122	0.00935581
Larrea tridentata	CR1	CR1_B2_L2_C	Control	0.000378605	0.162375	0.00442588
Larrea tridentata	CR1	CR1_B2_L2_C	Control	0.000410389	0.181049	0.00474724
Larrea tridentata	CR1	CR1_B2_L2_H	Herbivory	0.000629577	0.361201	0.00762088
Larrea tridentata	CR1	CR1_B2_L2_H	Herbivory	0.000686255	0.396856	0.00824578
Larrea tridentata	CR2	CR2_B2_L1_C	Control	0.00202802	2.34713	0.0220974
Larrea tridentata	CR2	CR2_B2_L1_C	Control	0.00190591	2.21603	0.0205552
Larrea tridentata	CR2	CR2_B2_L1_H	Herbivory	0.001503	1.22252	0.0166402
Larrea tridentata	CR2	CR2_B2_L1_H	Herbivory	0.00146954	1.06841	0.0161163
Larrea tridentata	CR2	CR2_B2_L2_C	Control	0.00157422	1.67285	0.01672
Larrea tridentata	CR2	CR2_B2_L2_C	Control	0.00151166	1.68204	0.016037
Larrea tridentata	CR2	CR2_B2_L2_H	Herbivory	0.00155974	1.23044	0.0173017
Larrea tridentata	CR2	CR2_B2_L2_H	Herbivory	0.00151692	1.18207	0.0166453
Populus fremontii	CW1	CW1_B1_L1_C	Control	0.00213081	1.01445	0.02579
Populus fremontii	CW1	CW1_B1_L1_C	Control	0.00214605	0.981551	0.0263242
Populus fremontii	CW1	CW1_B1_L1_H	Herbivory	0.00115979	0.917155	0.0145951
Populus fremontii	CW1	CW1_B1_L1_H	Herbivory	0.00109404	0.944863	0.0141278
Populus fremontii	CW1	CW1_B1_L2_C	Control	0.00114936	0.646707	0.0164599
Populus fremontii	CW1	CW1_B1_L2_C	Control	0.00119357	0.658458	0.0173688
Populus fremontii	CW1	CW1_B1_L2_H	Herbivory	0.00108893	0.553246	0.0146737
Populus fremontii	CW1	CW1_B1_L2_H	Herbivory	0.00110943	0.560128	0.015259
Populus fremontii	CW1	CW1_B2_L1_C	Control	0.00169635	1.91775	0.028619
Populus fremontii	CW1	CW1_B2_L1_C	Control	0.00173102	2.00068	0.0295856
Populus fremontii	CW1	CW1_B2_L1_H	Herbivory	0.00147117	0.966764	0.0226188
Populus fremontii	CW1	CW1_B2_L1_H	Herbivory	0.001485	0.990189	0.0230602
Populus fremontii	CW1	CW1_B2_L2_C	Control	0.00122789	2.02363	0.0208458
Populus fremontii	CW1	CW1_B2_L2_C	Control	0.00129979	2.16553	0.0221302
Populus fremontii	CW1	CW1_B2_L2_H	Herbivory	0.0010039	0.627968	0.0155222
Populus fremontii	CW1	CW1_B2_L2_H	Herbivory	0.0010344	0.620472	0.016196
Populus fremontii	CW3	CW3_B1_L1_C	Control	0.000964189	1.19996	0.0150426
Populus fremontii	CW3	CW3_B1_L1_C	Control	0.00103024	1.22902	0.0159504
Populus fremontii	CW3	CW3_B1_L1_H	Herbivory	0.001075	1.46328	0.0179986
Populus fremontii	CW3	CW3_B1_L1_H	Herbivory	0.00108182	1.40123	0.0180778
Populus fremontii	CW3	CW3_B1_L2_C	Control	0.00114553	1.28429	0.0176276
Populus fremontii	CW3	CW3_B1_L2_C	Control	0.00122948	1.33447	0.0187398
Populus fremontii	CW3	CW3_B1_L2_H	Herbivory	0.000621166	0.692318	0.00997013
Populus fremontii	CW3	CW3_B1_L2_H	Herbivory	0.000706064	0.725695	0.0111661
Populus fremontii	CW3	CW3_B2_L1_C	Control	0.0010037	1.12095	0.014559
Populus fremontii	CW3	CW3_B2_L1_C	Control	0.0010846	1.22321	0.0157108
Populus fremontii	CW3	CW3_B2_L1_H	Herbivory	0.00115794	1.05786	0.0173233
Populus fremontii	CW3	CW3_B2_L1_H	Herbivory	0.00120202	1.08953	0.0178553
Populus fremontii	CW3	CW3_B2_L2_C	Control	0.00107734	0.983623	0.0155498
Populus fremontii	CW3	CW3_B2_L2_C	Control	0.00114857	1.09271	0.0165579
Populus fremontii	CW3	CW3_B2_L2_H	Herbivory	0.00109115	0.93858	0.0161436
Populus fremontii	CW3	CW3_B2_L2_H	Herbivory	0.00110507	0.92772	0.0162177
Chilopsis linearis	DW1	DW1_B1_L1_C	Control	0.00186727	4.50031	0.0350926
Chilopsis linearis	DW1	DW1_B1_L1_C	Control	0.00202126	4.90035	0.037736
Chilopsis linearis	DW1	DW1_B1_L1_H	Herbivory	0.00239995	8.53257	0.0513534
Chilopsis linearis	DW1	DW1_B1_L1_H	Herbivory	0.00245292	8.43726	0.0519607
Chilopsis linearis	DW1	DW1_B1_L2_C	Control	0.00253679	5.86801	0.0467469
Chilopsis linearis	DW1	DW1_B1_L2_C	Control	0.00269274	6.15278	0.0493802
Chilopsis linearis	DW1	DW1_B1_L2_H	Herbivory	0.00175787	5.86637	0.0365025
Chilopsis linearis	DW1	DW1_B1_L2_H	Herbivory	0.00180643	6.00802	0.03728
Chilopsis linearis	DW1	DW1_B2_L1_C	Control	0.00380215	8.85492	0.0695353
Chilopsis linearis	DW1	DW1_B2_L1_C	Control	0.0040254	9.2492	0.0733512
Chilopsis linearis	DW1	DW1_B2_L1_H	Herbivory	0.00472293	14.2469	0.0964977
Chilopsis linearis	DW1	DW1_B2_L1_H	Herbivory	0.00490456	14.6257	0.0992621
Chilopsis linearis	DW1	DW1_B2_L2_C	Control	0.0044541	10.0423	0.0785447
Chilopsis linearis	DW1	DW1_B2_L2_C	Control	0.00456849	10.1837	0.080332
Chilopsis linearis	DW1	DW1_B2_L2_H	Herbivory	0.00269341	8.31159	0.0532357
Chilopsis linearis	DW1	DW1_B2_L2_H	Herbivory	0.00289223	8.71027	0.0567552
Chilopsis linearis	DW3	DW3_B1_L1_C	Control	0.00710307	5.8182	0.0708841
Chilopsis linearis	DW3	DW3_B1_L1_C	Control	0.00781121	5.92345	0.0779503
Chilopsis linearis	DW3	DW3_B1_L1_H	Herbivory	0.00115186	0.658797	0.0110535
Chilopsis linearis	DW3	DW3_B1_L1_H	Herbivory	0.0011104	0.769302	0.0106014
Chilopsis linearis	DW3	DW3_B1_L2_C	Control	0.0133445	11.3446	0.14475
Chilopsis linearis	DW3	DW3_B1_L2_C	Control	0.0141804	11.6899	0.154416
Chilopsis linearis	DW3	DW3_B1_L2_H	Herbivory	0.000584961	0.293692	0.00555954
Chilopsis linearis	DW3	DW3_B1_L2_H	Herbivory	0.000588661	0.280583	0.00555795
Chilopsis linearis	DW3	DW3_B2_L1_C	Control	0.00905863	7.63924	0.0891117
Chilopsis linearis	DW3	DW3_B2_L1_C	Control	0.00970516	7.91524	0.0943485
Chilopsis linearis	DW3	DW3_B2_L1_H	Herbivory	0.00265734	1.30497	0.0261004
Chilopsis linearis	DW3	DW3_B2_L1_H	Herbivory	0.00302114	1.84743	0.0294967
Chilopsis linearis	DW3	DW3_B2_L2_C	Control	0.00784269	6.50865	0.0760376
Chilopsis linearis	DW3	DW3_B2_L2_C	Control	0.00760239	6.25111	0.0728044
Chilopsis linearis	DW3	DW3_B2_L2_H	Herbivory	0.00170889	1.50665	0.0162557
Chilopsis linearis	DW3	DW3_B2_L2_H	Herbivory	0.00177822	1.64329	0.0172115
Olneya tesota	IW1	IW1_B1_L1_C	Control	0.00219101	3.66197	0.0297552
Olneya tesota	IW1	IW1_B1_L1_H	Herbivory	0.00180302	2.98651	0.0270143
Olneya tesota	IW1	IW1_B1_L1_H	Herbivory	0.00190492	2.9566	0.0278893
Olneya tesota	IW1	IW1_B1_L2_C	Control	0.00259035	3.85599	0.033093
Olneya tesota	IW1	IW1_B1_L2_C	Control	0.00263039	3.95769	0.0334759
Olneya tesota	IW1	IW1_B1_L2_H	Herbivory	0.00232971	3.13254	0.0329301
Olneya tesota	IW1	IW1_B1_L2_H	Herbivory	0.00234503	3.02962	0.0324261
Olneya tesota	IW1	IW1_B2_L1_C	Control	0.00134323	1.92502	0.0176289
Olneya tesota	IW1	IW1_B2_L1_C	Control	0.00143865	2.08026	0.0188079
Olneya tesota	IW1	IW1_B2_L1_H	Herbivory	0.00260809	3.41189	0.0346761
Olneya tesota	IW1	IW1_B2_L1_H	Herbivory	0.00261669	3.4034	0.034589
Olneya tesota	IW1	IW1_B2_L2_C	Control	0.00169617	2.22737	0.0217938
Olneya tesota	IW1	IW1_B2_L2_C	Control	0.00177955	2.46075	0.0227292
Olneya tesota	IW1	IW1_B2_L2_H	Herbivory	0.00159293	1.65817	0.0210749
Olneya tesota	IW1	IW1_B2_L2_H	Herbivory	0.00166881	1.85004	0.0220178
Olneya tesota	IW2	IW2_B1_L1_C	Control	0.00173341	6.11473	0.0359159
Olneya tesota	IW2	IW2_B1_L1_C	Control	0.00178637	6.18873	0.0368276
Olneya tesota	IW2	IW2_B1_L1_H	Herbivory	0.00320192	8.99429	0.0671218
Olneya tesota	IW2	IW2_B1_L1_H	Herbivory	0.00309648	8.98982	0.0645732
Olneya tesota	IW2	IW2_B1_L2_C	Control	0.00146546	4.88895	0.0288727
Olneya tesota	IW2	IW2_B1_L2_C	Control	0.00151745	5.01845	0.0295852
Olneya tesota	IW2	IW2_B1_L2_H	Herbivory	0.0020611	6.40596	0.0421577
Olneya tesota	IW2	IW2_B1_L2_H	Herbivory	0.0020262	6.42077	0.041344
Olneya tesota	IW2	IW2_B2_L1_C	Control	0.00245797	4.64421	0.0414673
Olneya tesota	IW2	IW2_B2_L1_C	Control	0.00280308	5.11985	0.0468261
Olneya tesota	IW2	IW2_B2_L1_H	Herbivory	0.00319383	4.85238	0.0597533
Olneya tesota	IW2	IW2_B2_L1_H	Herbivory	0.00329813	4.76361	0.0605181
Olneya tesota	IW2	IW2_B2_L2_C	Control	0.00114387	3.07436	0.0180143
Olneya tesota	IW2	IW2_B2_L2_C	Control	0.00128488	3.19134	0.0200437
Olneya tesota	IW2	IW2_B2_L2_H	Herbivory	0.0019865	3.32684	0.0355007
Olneya tesota	IW2	IW2_B2_L2_H	Herbivory	0.00198956	3.32729	0.0352746
Simmondsia chinensis	JJ1	JJ1_B1_L1_C	Control	0.00761272	6.63484	0.0870084
Simmondsia chinensis	JJ1	JJ1_B1_L1_C	Control	0.00772779	6.21748	0.0882901
Simmondsia chinensis	JJ1	JJ1_B1_L1_H	Herbivory	0.00220743	1.85296	0.0235131
Simmondsia chinensis	JJ1	JJ1_B1_L1_H	Herbivory	0.00233814	1.63799	0.0247162
Simmondsia chinensis	JJ1	JJ1_B1_L2_C	Control	0.00955959	8.57594	0.10758
Simmondsia chinensis	JJ1	JJ1_B1_L2_C	Control	0.00973172	8.35393	0.108704
Simmondsia chinensis	JJ1	JJ1_B1_L2_H	Herbivory	0.00484612	4.16039	0.0519757
Simmondsia chinensis	JJ1	JJ1_B1_L2_H	Herbivory	0.00495164	3.92797	0.0526401
Simmondsia chinensis	JJ1	JJ1_B2_L1_C	Control	0.00244334	1.4676	0.0256376
Simmondsia chinensis	JJ1	JJ1_B2_L1_C	Control	0.00236469	1.36712	0.0247833
Simmondsia chinensis	JJ1	JJ1_B2_L1_H	Herbivory	0.000524479	-0.410147	0.00541585
Simmondsia chinensis	JJ1	JJ1_B2_L1_H	Herbivory	0.000497212	-0.454571	0.00515429
Simmondsia chinensis	JJ1	JJ1_B2_L2_C	Control	0.00843585	7.80945	0.0886057
Simmondsia chinensis	JJ1	JJ1_B2_L2_C	Control	0.0090518	6.90895	0.0944691
Simmondsia chinensis	JJ1	JJ1_B2_L2_H	Herbivory	0.00046856	-0.624134	0.0047876
Simmondsia chinensis	JJ1	JJ1_B2_L2_H	Herbivory	0.000546619	-0.563123	0.00551261
Simmondsia chinensis	JJ2	JJ2_B1_L1_C	Control	0.00457676	5.23014	0.0534145
Simmondsia chinensis	JJ2	JJ2_B1_L1_C	Control	0.00466049	5.04276	0.0544303
Simmondsia chinensis	JJ2	JJ2_B1_L1_H	Herbivory	0.0024205	3.1493	0.0300223
Simmondsia chinensis	JJ2	JJ2_B1_L1_H	Herbivory	0.00237545	2.83509	0.0287727
Simmondsia chinensis	JJ2	JJ2_B1_L2_C	Control	0.00611326	6.48911	0.0727518
Simmondsia chinensis	JJ2	JJ2_B1_L2_C	Control	0.00630594	6.34566	0.0739491
Simmondsia chinensis	JJ2	JJ2_B1_L2_H	Herbivory	0.00311848	3.701	0.0378712
Simmondsia chinensis	JJ2	JJ2_B1_L2_H	Herbivory	0.00317324	3.54441	0.0378841
Simmondsia chinensis	JJ2	JJ2_B2_L1_C	Control	0.00508589	4.79446	0.0563142
Simmondsia chinensis	JJ2	JJ2_B2_L1_C	Control	0.0052556	4.53665	0.0576225
Simmondsia chinensis	JJ2	JJ2_B2_L1_H	Herbivory	0.00457602	5.02411	0.0526265
Simmondsia chinensis	JJ2	JJ2_B2_L1_H	Herbivory	0.00456776	4.63467	0.0518934
Simmondsia chinensis	JJ2	JJ2_B2_L2_C	Control	0.00418279	3.72925	0.0454529
Simmondsia chinensis	JJ2	JJ2_B2_L2_C	Control	0.00427962	3.40144	0.0464045
Simmondsia chinensis	JJ2	JJ2_B2_L2_H	Herbivory	0.00288591	2.64069	0.033231
Simmondsia chinensis	JJ2	JJ2_B2_L2_H	Herbivory	0.00276305	2.2071	0.0311941
Prosopis velutina	MQ1	MQ1_B1_L1_C	Control	0.00484536	8.37769	0.0675063
Prosopis velutina	MQ1	MQ1_B1_L1_C	Control	0.00469747	8.04108	0.0643144
Prosopis velutina	MQ1	MQ1_B1_L1_H	Herbivory	0.00290179	4.74681	0.0414512
Prosopis velutina	MQ1	MQ1_B1_L1_H	Herbivory	0.00294137	4.64918	0.0414916
Prosopis velutina	MQ1	MQ1_B1_L2_C	Control	0.0104343	15.6447	0.152321
Prosopis velutina	MQ1	MQ1_B1_L2_C	Control	0.00956495	14.5695	0.136746
Prosopis velutina	MQ1	MQ1_B1_L2_H	Herbivory	0.00401433	6.77834	0.056103
Prosopis velutina	MQ1	MQ1_B1_L2_H	Herbivory	0.00394695	6.49453	0.0543992
Prosopis velutina	MQ1	MQ1_B2_L1_C	Control	0.00656667	8.50605	0.0799102
Prosopis velutina	MQ1	MQ1_B2_L1_C	Control	0.0065328	8.48865	0.0791585
Prosopis velutina	MQ1	MQ1_B2_L1_H	Herbivory	0.0039396	4.77868	0.0504365
Prosopis velutina	MQ1	MQ1_B2_L1_H	Herbivory	0.00396812	4.65574	0.0500602
Prosopis velutina	MQ1	MQ1_B2_L2_C	Control	0.00693753	8.76939	0.0849862
Prosopis velutina	MQ1	MQ1_B2_L2_C	Control	0.00658669	8.29974	0.0793354
Prosopis velutina	MQ1	MQ1_B2_L2_H	Herbivory	0.00278756	2.54386	0.033647
Prosopis velutina	MQ1	MQ1_B2_L2_H	Herbivory	0.0027659	2.30447	0.0328457
Prosopis velutina	MQ3	MQ3_B1_L1_C	Control	0.00326064	11.789	0.0858053
Prosopis velutina	MQ3	MQ3_B1_L1_C	Control	0.00329173	11.8966	0.0862214
Prosopis velutina	MQ3	MQ3_B1_L1_H	Herbivory	0.00105433	3.90316	0.0271889
Prosopis velutina	MQ3	MQ3_B1_L1_H	Herbivory	0.00121611	4.73567	0.0313254
Prosopis velutina	MQ3	MQ3_B1_L2_C	Control	0.0011274	4.78722	0.0263355
Prosopis velutina	MQ3	MQ3_B1_L2_C	Control	0.00146057	6.04872	0.0342179
Prosopis velutina	MQ3	MQ3_B1_L2_H	Herbivory	0.00061965	2.20991	0.0155563
Prosopis velutina	MQ3	MQ3_B1_L2_H	Herbivory	0.000714089	2.78142	0.0179146
Prosopis velutina	MQ3	MQ3_B2_L1_C	Control	0.00112377	4.91305	0.0274773
Prosopis velutina	MQ3	MQ3_B2_L1_C	Control	0.0013884	6.1656	0.0339237
Prosopis velutina	MQ3	MQ3_B2_L1_H	Herbivory	0.000343451	1.17649	0.00905005
Prosopis velutina	MQ3	MQ3_B2_L1_H	Herbivory	0.000350597	1.397	0.00916343
Prosopis velutina	MQ3	MQ3_B2_L2_C	Control	0.000754395	3.21824	0.018398
Prosopis velutina	MQ3	MQ3_B2_L2_C	Control	0.000927185	4.01208	0.0226003
Prosopis velutina	MQ3	MQ3_B2_L2_H	Herbivory	0.00103326	4.04937	0.027224
Prosopis velutina	MQ3	MQ3_B2_L2_H	Herbivory	0.00112067	4.56984	0.0297938
Vauquelinia californica	RW1	RW1_B1_L1_C	Control	0.00213164	3.37067	0.0285758
Vauquelinia californica	RW1	RW1_B1_L1_C	Control	0.00221071	3.30538	0.0292957
Vauquelinia californica	RW1	RW1_B1_L1_H	Herbivory	0.000363125	0.134044	0.00428682
Vauquelinia californica	RW1	RW1_B1_L1_H	Herbivory	0.000376867	0.196735	0.00452635
Vauquelinia californica	RW1	RW1_B1_L2_C	Control	0.00180017	2.06234	0.0237316
Vauquelinia californica	RW1	RW1_B1_L2_C	Control	0.00185848	2.05811	0.0242182
Vauquelinia californica	RW1	RW1_B1_L2_H	Herbivory	0.000625773	0.48942	0.00737969
Vauquelinia californica	RW1	RW1_B1_L2_H	Herbivory	0.000660301	0.502602	0.00777314
Vauquelinia californica	RW1	RW1_B2_L1_C	Control	0.00359521	3.78046	0.0495315
Vauquelinia californica	RW1	RW1_B2_L1_C	Control	0.00360534	3.69815	0.0498259
Vauquelinia californica	RW1	RW1_B2_L1_H	Herbivory	0.00216064	2.35493	0.0271641
Vauquelinia californica	RW1	RW1_B2_L1_H	Herbivory	0.00216815	2.2722	0.0273069
Vauquelinia californica	RW1	RW1_B2_L2_C	Control	0.0033896	3.78766	0.0470271
Vauquelinia californica	RW1	RW1_B2_L2_C	Control	0.00343175	3.79097	0.0478125
Vauquelinia californica	RW1	RW1_B2_L2_H	Herbivory	0.00381589	4.10709	0.0514782
Vauquelinia californica	RW1	RW1_B2_L2_H	Herbivory	0.00378472	4.21019	0.0526968
Vauquelinia californica	RW3	RW3_B1_L1_C	Control	0.0044201	5.8874	0.063415
Vauquelinia californica	RW3	RW3_B1_L1_C	Control	0.00439795	5.80068	0.0628076
Vauquelinia californica	RW3	RW3_B1_L1_H	Herbivory	0.00105302	1.20576	0.0140858
Vauquelinia californica	RW3	RW3_B1_L1_H	Herbivory	0.00107499	1.18402	0.0142472
Vauquelinia californica	RW3	RW3_B1_L2_C	Control	0.00386025	5.23114	0.0562103
Vauquelinia californica	RW3	RW3_B1_L2_C	Control	0.00384946	5.27075	0.0565072
Vauquelinia californica	RW3	RW3_B1_L2_H	Herbivory	0.00189464	2.21581	0.0249659
Vauquelinia californica	RW3	RW3_B1_L2_H	Herbivory	0.00188355	2.13783	0.024559
Vauquelinia californica	RW3	RW3_B2_L1_C	Control	0.00604327	7.29872	0.0927816
Vauquelinia californica	RW3	RW3_B2_L1_C	Control	0.00589923	7.27439	0.0909071
Vauquelinia californica	RW3	RW3_B2_L1_H	Herbivory	0.00235176	2.69689	0.0311443
Vauquelinia californica	RW3	RW3_B2_L1_H	Herbivory	0.00236811	2.54739	0.0311056
Vauquelinia californica	RW3	RW3_B2_L2_C	Control	0.010203	10.0057	0.179987
Vauquelinia californica	RW3	RW3_B2_L2_C	Control	0.0102433	10.2587	0.181708
Vauquelinia californica	RW3	RW3_B2_L2_H	Herbivory	0.00483327	4.94212	0.0692954
Vauquelinia californica	RW3	RW3_B2_L2_H	Herbivory	0.00481555	4.78726	0.0694818
Rhus ovata	SS2	SS2_B1_L1_C	Control	0.00469159	1.72838	0.0608813
Rhus ovata	SS2	SS2_B1_L1_C	Control	0.00427645	1.65234	0.0549318
Rhus ovata	SS2	SS2_B1_L1_H	Herbivory	0.00244724	1.61609	0.0326471
Rhus ovata	SS2	SS2_B1_L1_H	Herbivory	0.00236259	1.52804	0.0311314
Rhus ovata	SS2	SS2_B1_L2_C	Control	0.00579804	2.72579	0.0760205
Rhus ovata	SS2	SS2_B1_L2_C	Control	0.00561146	2.73061	0.0734217
Rhus ovata	SS2	SS2_B1_L2_H	Herbivory	0.00216924	1.09975	0.028576
Rhus ovata	SS2	SS2_B1_L2_H	Herbivory	0.00202787	1.07123	0.0265702
Rhus ovata	SS2	SS2_B2_L1_C	Control	0.00557412	2.89369	0.078405
Rhus ovata	SS2	SS2_B2_L1_C	Control	0.00526377	2.73317	0.07201
Rhus ovata	SS2	SS2_B2_L1_H	Herbivory	0.00433798	0.154979	0.0560906
Rhus ovata	SS2	SS2_B2_L1_H	Herbivory	0.00371006	0.135735	0.0468251
Rhus ovata	SS2	SS2_B2_L2_C	Control	0.00404369	3.03879	0.0513752
Rhus ovata	SS2	SS2_B2_L2_C	Control	0.00402046	2.98129	0.0505896
Rhus ovata	SS2	SS2_B2_L2_H	Herbivory	0.00320159	0.257362	0.0428876
Rhus ovata	SS2	SS2_B2_L2_H	Herbivory	0.00297327	0.486228	0.0393877
Rhus ovata	SS3	SS3_B1_L1_C	Control	0.00616371	6.99813	0.104925
Rhus ovata	SS3	SS3_B1_L1_C	Control	0.00614318	7.32915	0.104937
Rhus ovata	SS3	SS3_B1_L1_H	Herbivory	0.00204212	2.58169	0.0357704
Rhus ovata	SS3	SS3_B1_L1_H	Herbivory	0.00199396	2.48232	0.0344964
Rhus ovata	SS3	SS3_B1_L1_H	Herbivory	0.00192747	2.44044	0.0331042
Rhus ovata	SS3	SS3_B1_L2_C	Control	0.00555834	6.02728	0.0947022
Rhus ovata	SS3	SS3_B1_L2_C	Control	0.00550404	6.08623	0.0930304
Rhus ovata	SS3	SS3_B1_L2_H	Herbivory	0.00423295	3.99262	0.0764516
Rhus ovata	SS3	SS3_B1_L2_H	Herbivory	0.00405447	4.18725	0.0726611
Rhus ovata	SS3	SS3_B2_L1_C	Control	0.00663116	5.18199	0.115074
Rhus ovata	SS3	SS3_B2_L1_C	Control	0.00610342	4.45522	0.10117
Rhus ovata	SS3	SS3_B2_L1_H	Herbivory	0.00461273	5.47523	0.0796038
Rhus ovata	SS3	SS3_B2_L1_H	Herbivory	0.00453091	5.45878	0.0766606
Rhus ovata	SS3	SS3_B2_L2_C	Control	0.00417672	5.08452	0.062997
Rhus ovata	SS3	SS3_B2_L2_C	Control	0.00429509	5.11568	0.0645977
Rhus ovata	SS3	SS3_B2_L2_H	Herbivory	0.00356412	3.16624	0.0577627
Rhus ovata	SS3	SS3_B2_L2_H	Herbivory	0.00353696	3.31128	0.0568242

## Sheet: Info_gasexchange
Data used for present manuscript published in AoB Plants: "Vein network redundancy and mechanical resistance mitigate gas exchange losses under simulated herbivory in desert plants"
Duarte et al. (2023) https://doi.org/10.1093/aobpla/plad002
Collection details
All Sonoran desert plants sampled (9 species, 18 plants) are located within the Desert Botanical Garden, Phoenix, AZ, USA.
Plant sampling consisted of 2 individuals per species (n=2 plants/sp); and from two branches, 2 leaves were chosen from each branch. Two data points were logged for each leaf to ensure stability (1 min apart from each other), and are shown as mean values per leaf.
All measurements reported are direct calculations from portable photosynthesis system (LI6800, LI-COR Inc., Lincoln, NE, USA).
Variable	Names and units
Species	Scientific name of desert species sampled
Plant_code	Acronym created for each species
Sample_code	Consists of: [Species individual]_[Branch sample]_[Leaf sample]_[Treatment*]. *C= Control; H= Herbivory
Et	Transpiration (mol H2O m-2 s-1)
An	Net photosynthesis (umol CO2 m-2 s-1)
gs	Stomatal conductance (mol H2O m-2 s-1)
