# Supplementary material for: Vein network redundancy and mechanical resistance mitigate gas exchange losses under simulated herbivory in desert plants
Source: AoB Plants. 2023 Jan 24;15(2):plad002. doi: 10.1093/aobpla/plad002 (PMC10029807; doi:10.1093/aobpla/plad002)
Supplement: plad002_suppl_Supplementary_Data_S2 [file plad002_suppl_supplementary_data_s2.xlsx]

## Sheet: Leaftraits_processed
Species	Species_code	Plant	Average of FRESH_IND. WEIGHT (g)	Average of DRY_IND. WEIGHT (g)	Average of Individual LA_Total (cm2)	LMDC (g/g)	LMA (g/m2)	SLA (cm2/g)
Chilopsis linearis	DW	DW1	0.0889	0.0298957	2.7253	0.336284	109.697	91.1606
Chilopsis linearis	DW	DW2	0.116408	0.0390652	3.50246	0.335588	111.537	89.6567
Chilopsis linearis	DW	DW3	0.082052	0.0315542	2.33016	0.384563	135.416	73.8463
Encelia farinosa	BB	BB1	0.512989	0.156411	11.1338	0.304902	140.483	71.1828
Encelia farinosa	BB	BB2	0.303771	0.0873286	6.41843	0.287481	136.059	73.4975
Encelia farinosa	BB	BB3	0.266873	0.0723364	4.67082	0.271052	154.869	64.5708
Larrea tridentata	CR	CR1	0.0135292	0.007725	0.264417	0.570989	292.153	34.2287
Larrea tridentata	CR	CR2	0.0105333	0.005825	0.169875	0.553006	342.899	29.1631
Larrea tridentata	CR	CR3	0.0104708	0.007	0.169917	0.668524	411.967	24.2738
Olneya tesota	IW	IW1	0.09499	0.0435211	2.32535	0.458165	187.159	53.4305
Olneya tesota	IW	IW2	0.0725182	0.0257182	2.82742	0.354645	90.9599	109.939
Olneya tesota	IW	IW3	0.0641929	0.0239692	2.45415	0.373394	97.668	102.388
Populus fremontii	CW	CW1	1.56667	0.422267	51.1675	0.269532	82.5263	121.173
Populus fremontii	CW	CW2	1.11667	0.389033	41.196	0.348388	94.4347	105.893
Populus fremontii	CW	CW3	1.16667	0.315567	44.0132	0.270486	71.6982	139.473
Prosopis velutina	MQ	MQ1	0.35	0.1614	11.8002	0.461143	136.778	73.1113
Prosopis velutina	MQ	MQ2	0.246536	0.116936	12.4625	0.474317	93.8306	106.575
Prosopis velutina	MQ	MQ3	0.103267	0.0504278	7.45869	0.488326	67.6094	147.908
Rhus ovata	SS	SS1	0.817333	0.445933	14.6213	0.545595	304.988	32.7882
Rhus ovata	SS	SS2	1.76185	0.958383	23.8102	0.543964	402.51	24.8441
Rhus ovata	SS	SS3	1.49332	0.8724	24.4825	0.584203	356.336	28.0634
Simmondsia chinensis	JJ	JJ1	0.357317	0.1579	4.4405	0.441905	355.591	28.1222
Simmondsia chinensis	JJ	JJ2	0.550686	0.245414	6.95214	0.445652	353.005	28.3282
Simmondsia chinensis	JJ	JJ3	0.710087	0.294988	8.55762	0.415424	344.707	29.0101
Vauquelinia californica	RW	RW1	0.419558	0.210167	10.2004	0.500924	206.037	48.5349
Vauquelinia californica	RW	RW2	0.351327	0.167445	8.16391	0.476608	205.105	48.7556
Vauquelinia californica	RW	RW3	0.280283	0.146742	8.37742	0.523548	175.163	57.0896

## Sheet: Metadata
Data used for present manuscript published in AoB Plants: "Vein network redundancy and mechanical resistance mitigate gas exchange losses under simulated herbivory in desert plants"
Duarte et al. (2023) https://doi.org/10.1093/aobpla/plad002
Collection details
All Sonoran desert plants sampled (9 species, 18 plants) are located within the Desert Botanical Garden, Phoenix, AZ, USA.
Leaf traits relied on measuring leaf fresh weight and leaf area scanning, and dry weights after at least 48 h inside oven (60 °C)
Variable	Names and units
Species	Scientific name of desert species sampled
Species_code	Acronym created for each species
Plant	Each plant individual per species (n=3 plants/sp)
Average of FRESH_IND. WEIGHT (g)	Average fresh weight of each leaf with gas exchange measured and additional samples per plant (n=at least 3 leaves used).
Average of DRY_IND. WEIGHT (g)	Average dry weight of each leaf with gas exchange measured and additional samples per plant (n=at least 3 leaves used).
Average of Individual LA_Total (cm2)	Average leaf area of each leaf with gas exchange measured and additional samples per plant (n=at least 3 leaves used).
LMDC (g/g)	Leaf dry matter content (g/g) = Dry weight/Fresh weight
LMA (g/m2)	Leaf mass per area (g/m2) = Dry weight/Leaf area
SLA (cm2/g)	Specific leaf area (cm2/g) = Leaf area/ Dry weight
