# Supplementary material for: Vein network redundancy and mechanical resistance mitigate gas exchange losses under simulated herbivory in desert plants
Source: AoB Plants. 2023 Jan 24;15(2):plad002. doi: 10.1093/aobpla/plad002 (PMC10029807; doi:10.1093/aobpla/plad002)
Supplement: plad002_suppl_Supplementary_Data_S3 [file plad002_suppl_supplementary_data_s3.xlsx]

## Sheet: Forcetorear_raw
Species	Plant_code	Force-to-tear
Encelia farinosa	BB1	0.30411
Encelia farinosa	BB1	0.35316
Encelia farinosa	BB2	0.37278
Encelia farinosa	BB2	0.2943
Encelia farinosa	BB3	0.2943
Encelia farinosa	BB3	0.34335
Larrea tridentata	CR1	0.54936
Larrea tridentata	CR1	0.61803
Larrea tridentata	CR2	0.9156
Larrea tridentata	CR2	0.8829
Larrea tridentata	CR3	0.89925
Larrea tridentata	CR3	0.8175
Populus fremontii	CW1	0.57225
Populus fremontii	CW1	0.3924
Populus fremontii	CW1	0.40875
Populus fremontii	CW1	0.384225
Populus fremontii	CW2	0.498675
Populus fremontii	CW2	0.596775
Populus fremontii	CW2	0.515025
Populus fremontii	CW2	0.629475
Populus fremontii	CW3	0.5232
Populus fremontii	CW3	0.465975
Populus fremontii	CW3	0.53955
Populus fremontii	CW3	0.44145
Chilopsis linearis	DW1	0.85347
Chilopsis linearis	DW1	0.72921
Chilopsis linearis	DW2	0.693707
Chilopsis linearis	DW2	0.6867
Chilopsis linearis	DW3	0.81423
Chilopsis linearis	DW3	0.776625
Olneya tesota	IW1	0.335175
Olneya tesota	IW1	0.35316
Olneya tesota	IW2	1.12815
Olneya tesota	IW2	1.11589
Olneya tesota	IW3	0.33354
Olneya tesota	IW3	0.28449
Simmondsia chinensis	JJ1	1.22625
Simmondsia chinensis	JJ1	1.28347
Simmondsia chinensis	JJ2	1.22625
Simmondsia chinensis	JJ2	1.38975
Simmondsia chinensis	JJ3	0.981
Simmondsia chinensis	JJ3	1.10363
Prosopis velutina	MQ1	3.05336
Prosopis velutina	MQ1	3.00431
Prosopis velutina	MQ2	1.80504
Prosopis velutina	MQ2	1.75354
Prosopis velutina	MQ3	1.22625
Prosopis velutina	MQ3	1.12815
Vauquelinia californica	RW1	0.84366
Vauquelinia californica	RW1	0.89925
Vauquelinia californica	RW2	0.6867
Vauquelinia californica	RW2	0.90252
Vauquelinia californica	RW3	1.05458
Vauquelinia californica	RW3	1.01043
Rhus ovata	SS1	0.956475
Rhus ovata	SS1	0.96465
Rhus ovata	SS1	1.09545
Rhus ovata	SS1	1.15267
Rhus ovata	SS2	0.83385
Rhus ovata	SS2	0.923775
Rhus ovata	SS2	1.05458
Rhus ovata	SS2	0.858375
Rhus ovata	SS3	1.13796
Rhus ovata	SS3	1.54998
Rhus ovata	SS3	0.96465
Rhus ovata	SS3	1.05458

## Sheet: Forcetotear_raw
Data used for present manuscript published in AoB Plants: "Vein network redundancy and mechanical resistance mitigate gas exchange losses under simulated herbivory in desert plants"
Duarte et al. (2023) https://doi.org/10.1093/aobpla/plad002
Collection details
All Sonoran desert plants sampled (9 species, 18 plants) are located within the Desert Botanical Garden, Phoenix, AZ, USA.
Force-to-tear measurements followed the protocol reported by Pérez-Harguindeguy et al. (2013). Weight measurements were taken using a tensometer.
Variable	Names and units
Species	Scientific name of desert species sampled
Plant_code	Acronym created for each species
Force-to-Tear	Estimated force-to-tear (N/mm)
