# Supplementary material for: Vein network redundancy and mechanical resistance mitigate gas exchange losses under simulated herbivory in desert plants
Source: AoB Plants. 2023 Jan 24;15(2):plad002. doi: 10.1093/aobpla/plad002 (PMC10029807; doi:10.1093/aobpla/plad002)
Supplement: plad002_suppl_Supplementary_Data_S4 [file plad002_suppl_supplementary_data_s4.xlsx]

## Sheet: Leaf_venation
filecode	Species	Species_code	Vein_density	Areoles_loopiness
BB1_L1_S1.-CLAHE-bg_remove_TRACED_QC.png	Encelia farinosa	BB	14.6577	66.1949
BB1_L2_S1.-CLAHE-bg_remove_TRACED_QC.png	Encelia farinosa	BB	11.8717	38.52
BB1_L3_S1.-CLAHE_TRACED_QC_small.png	Encelia farinosa	BB	11.64	34.6049
BB2_L1_S1.-CLAHE-bg_remove2_TRACED_QC.png	Encelia farinosa	BB	12.3248	47.1634
CR1_L2_S1.-CLAHE-bg_remove_TRACED_QC.png	Larrea tridentata	CR	11.6398	29.9004
CR1_L3_S1.-CLAHE-bg_remove_TRACED_QC.png	Larrea tridentata	CR	12.3265	38.6725
CR1_L3_S2.-CLAHE-bg_remove2_TRACED_QC.png	Larrea tridentata	CR	12.5707	39.632
CW1_L1_S1.-CLAHE-bg_remove2_TRACED_QC.png	Populus fremontii	CW	15.5526	50.0119
CW1_L2_S1.-CLAHE-bg_remove_TRACED_QC.png	Populus fremontii	CW	12.6038	26.3288
CW1_L3_S1.-CLAHE-bg_remove_TRACED_QC.png	Populus fremontii	CW	14.1795	44.4918
CW2_L1_S1.-CLAHE-bg_remove_TRACED_QC.png	Populus fremontii	CW	14.4904	35.6399
CW3_L1_S1.-CLAHE_TRACED_QC.png	Populus fremontii	CW	14.3297	34.934
CW3_L2_S1.-CLAHE-bg_remove_TRACED_QC.png	Populus fremontii	CW	13.2383	43.6064
CW3_L3_S1.-CLAHE-bg_remove_TRACED_QC.png	Populus fremontii	CW	12.9387	25.6042
DW1_L1_S1.-CLAHE-bg_remove_TRACED_QC_small.png	Chilopsis linearis	DW	12.3757	27.0283
DW1_L1_S3.-CLAHE-bg_remove_TRACED_QC.png	Chilopsis linearis	DW	11.2872	29.2959
DW1_L2_S1.-CLAHE-bg_remove_TRACED_qc.png	Chilopsis linearis	DW	13.7125	56.9596
DW1_L3_S1.-CLAHE-bg_TRACED_small.png	Chilopsis linearis	DW	13.0814	37.753
DW1_L3_S2.-CLAHE-bg_TRACED_small.png	Chilopsis linearis	DW	13.0335	38.3034
DW2_L3_S1.-CLAHE-bg_TRACED_small.png	Chilopsis linearis	DW	12.679	29.6755
DW2_L3_S2.-CLAHE-bg_TRACED_small.png	Chilopsis linearis	DW	13.2721	40.4416
DW3_L1_S1.-CLAHE-bg_TRACED_small.png	Chilopsis linearis	DW	12.8315	32.347
DW3_L1_S2.-CLAHE-bg_TRACED_small.png	Chilopsis linearis	DW	12.8967	39.0857
DW3_L2_S1.-CLAHE_TRACED_small.png	Chilopsis linearis	DW	13.3371	44.6599
DW3_L2_S2.-CLAHE-bg_TRACED_small.png	Chilopsis linearis	DW	12.8031	38.1725
DW3_L3_S1.-CLAHE-bg_TRACED_small.png	Chilopsis linearis	DW	13.0411	38.0743
DW3_L3_S2.-CLAHE_TRACED_QCM.png	Chilopsis linearis	DW	13.0077	35.6737
IW1_L2_S1.-CLAHE-bg_TRACED_small.png	Olneya tesota	IW	14.1455	49.7728
IW1_L2_S2.-CLAHE-bg_TRACED_small.png	Olneya tesota	IW	15.5097	63.7307
IW1_L3_S1.-CLAHE-bg_TRACED_QCM.png	Olneya tesota	IW	17.5843	85.3271
IW1_L3_S2.-CLAHE-bg_TRACED_QCM.png	Olneya tesota	IW	15.7223	50.5791
IW2_L3_S1.-CLAHE-bg_TRACED_QCm.png	Olneya tesota	IW	14.7095	48.0446
IW2_L3_S2.-CLAHE-bg_TRACED_QCm.png	Olneya tesota	IW	16.8395	67.1886
IW3_L3_S1.-CLAHE-bg_TRACED.png	Olneya tesota	IW	15.8062	58.8582
IW3_L3_S2.-CLAHE-bg_TRACEd_QCM.png	Olneya tesota	IW	15.3915	49.1164
IW3_L3_S3.-CLAHE-bg_TRACED_QCM.png	Olneya tesota	IW	14.026	37.5957
JJ1_L1_S1.-CLAHE-bg_TRACED_QCm.png	Simmondsia chinensis	JJ	NA	NA
JJ2_L1_S1.-CLAHE-bg_TRACED_QCm.png	Simmondsia chinensis	JJ	8.1104	7.805
JJ2_L2_S1.-CLAHE-bg_TRACED_QCm.png	Simmondsia chinensis	JJ	7.1103	15.3519
JJ2_L3_S1.-CLAHE-bg_TRACED_QC_MD_small.png	Simmondsia chinensis	JJ	7.58555	11.9943
JJ3_L1_S1.-CLAHE-bg_TRACED_QCm.png	Simmondsia chinensis	JJ	5.82395	5.1977
JJ3_L2_S1_TRACED_QCm.png	Simmondsia chinensis	JJ	6.26905	4.1278
MQ1_L1_S1.-CLAHE-bg_TRACED_QCm.png	Prosopis velutina	MQ	15.9558	59.8649
MQ1_L1_S2.-CLAHE-bg_TRACED_QCM.png	Prosopis velutina	MQ	15.4977	61.704
MQ1_L2_S1.-CLAHE-bg_TRACED_QCM.png	Prosopis velutina	MQ	14.3262	54.6381
MQ1_L2_S2.-CLAHE-bg_TRACED_QCM.png	Prosopis velutina	MQ	14.6156	51.0181
MQ1_L3_S2.-CLAHE-bg_TRACED_QCM.png	Prosopis velutina	MQ	13.2513	40.0358
MQ2_L1_S1.-CLAHE-bg_TRACED_QC.png	Prosopis velutina	MQ	15.2668	60.129
MQ2_L1_S2.-CLAHE-bg_TRACED_QC.png	Prosopis velutina	MQ	14.7511	55.1331
MQ2_L2_S2.-CLAHE-bg_TRACED_QC.png	Prosopis velutina	MQ	15.0442	62.9076
MQ2_L3_S1.-CLAHE-bg_TRACED_QC.png	Prosopis velutina	MQ	12.9479	36.8833
MQ2_L3_S2.-CLAHE-bg_TRACED_QCM.png	Prosopis velutina	MQ	12.3981	40.4939
MQ3_L1_S1.-CLAHE-bg_TRACED_QC.png	Prosopis velutina	MQ	16.1325	69.8341
MQ3_L2_S1.-CLAHE-bg_TRACED_QC.png	Prosopis velutina	MQ	16.0668	72.9535
MQ3_L2_S2.-CLAHE-bg_TRACED_QC.png	Prosopis velutina	MQ	16.3622	69.4996
MQ3_L3_S3.-CLAHE-bg_TRACED_QC.png	Prosopis velutina	MQ	15.1012	60.009
RW1_L1_S1.-CLAHE-bg_TRACED_QC.png	Vauquelinia californica	RW	10.7475	26.9588
RW1_L3_S1.-CLAHE-bg_TRACED_QC.png	Vauquelinia californica	RW	10.3138	27.9559
RW2_L1_S1.-CLAHE-bg_TRACED_QC.png	Vauquelinia californica	RW	11.6265	31.7401
RW2_L2_S1.-CLAHE-bg_TRACED_QC_MD_small.png	Vauquelinia californica	RW	10.49	26.5436
RW3_L2_S1.-CLAHE_TRACED_QC.png	Vauquelinia californica	RW	10.3422	24.0239
RW3_L3_S1.-CLAHE_TRACED_QC.png	Vauquelinia californica	RW	11.0274	28.2787
SS1_L3_S1.-CLAHE_TRACED_QC_MD_small.png	Rhus ovata	SS	9.0029	18.7426
SS2_L3_S1.-CLAHE_TRACED_QCm.png	Rhus ovata	SS	8.72555	7.3523

## Sheet: Info_venation_raw
Data used for present manuscript published in AoB Plants: "Vein network redundancy and mechanical resistance mitigate gas exchange losses under simulated herbivory in desert plants"
Duarte et al. (2023) https://doi.org/10.1093/aobpla/plad002
Collection details
All Sonoran desert plants sampled (9 species, 27 plants) are located within the Desert Botanical Garden, Phoenix, AZ, USA.
Leaf venation parameters (vein density and loopiness density) followed protocol developed by Dr. Benjamin Blonder and can be found here: https://github.com/bblonder/venation_programs/Documentation
Variable	Names and units
filecode	Name of the image file of leaf architecture
Species	Scientific name of desert species sampled
Species_code	Acronym created for each species
Vein_density	Vein density values (mm-1)
Areoles_Loopiness	Number of areoles per mm2
