# Supplementary material for: Vein network redundancy and mechanical resistance mitigate gas exchange losses under simulated herbivory in desert plants
Source: AoB Plants. 2023 Jan 24;15(2):plad002. doi: 10.1093/aobpla/plad002 (PMC10029807; doi:10.1093/aobpla/plad002)
Supplement: plad002_suppl_Supplementary_Data_S5 [file plad002_suppl_supplementary_data_s5.xlsx]

## Sheet: Data_MajorVenation_raw
Sample	Species	Species_Code	VD_rmin0.08	MSTratio_0.08
BB3_L2_Std1_20190705_1410_01_01__stitch_crop_CNN_2.png	Encelia farinosa	BB	1.15539	0.7622
CR1_L2_S1.-CLAHE-bg_remove2.png	Larrea tridentata	CR	0.211709	1
CW1_L1_Std1_20190912_1637_01_01__stitch_crop_CNN_1.png	Populus fremontii	CW	0.173601	0.956983
CW3_L1_Std1_20190913_1141_01_01__stitch.png	Populus fremontii	CW	0.241375	0.973203
DW1_L1_Std1_20190506_1135_01_01__stitch_crop_CNN_1.png	Chilopsis linearis	DW	1.52521	0.888736
DW3_L27_Std1_20190716_1648_01_01__stitch.png	Chilopsis linearis	DW	2.01143	0.792257
DW3_L8_Std1_20190515_1046_01_01__stitch.png	Chilopsis linearis	DW	1.79389	0.83651
IW1_L2_LL1.png	Olneya tesota	IW	0.970759	1
IW3_L3_LL2.png	Olneya tesota	IW	0.922815	0.996981
IW2_L3_LL1.png	Olneya tesota	IW	0.389819	0.989812
JJ3_L1_Std1_20190619_1119_01_01__stitch.png	Simmondsia_chinensis	JJ	0.66811	0.888291
JJ_stitch_crop_CNN_1.png	Simmondsia_chinensis	JJ	2.58985	0.737093
MQ1_L2_LL1.png	Prosopis_velutina	MQ	0.868753	1
MQ1_L2_LL2.png	Prosopis_velutina	MQ	0.936383	1
MQ3_L2_LL1.png	Prosopis_velutina	MQ	0.658401	1
RW1_L2_Std1_20190611_1116_01_01__stitch.png	Vauquelinia_californica	RW	0.431443	0.982484
RW1_L3_Std1_20190611_1244_01_01__stitch.png	Vauquelinia_californica	RW	0.513356	0.966342
SS3_L3_Std1_20190802_1217_01_01__stitch_crop_CNN_1.png	Rhus_ovata	SS	1.40528	0.77592

## Sheet: Info_MajorVenation_raw
Data used for present manuscript published in AoB Plants: "Vein network redundancy and mechanical resistance mitigate gas exchange losses under simulated herbivory in desert plants"
Duarte et al. (2023) https://doi.org/10.1093/aobpla/plad002
Collection details
All Sonoran desert plants sampled (9 species, 27 plants) are located within the Desert Botanical Garden, Phoenix, AZ, USA.
Leaf venation parameters (vein density and MST ratio) followed protocol developed by Dr. Benjamin Blonder and can be found here: https://github.com/bblonder/venation_programs/Documentation
Variable	Names and units
Sample	Name of the image file for leaf architecture
Species	Scientific name of desert species sampled
Species_code	Acronym created for each species
VD_rmin0.08	Vein density values (mm-1) at vein width of 0.08 mm (major veins)
MSTratio_0.08	Mean spanning tree ratios at 0.08 vein width (major veins)
